# Supplementary material for: Unique Insights in the Cervicovaginal Lactobacillus iners and L. crispatus Proteomes and Their Associations with Microbiota Dysbiosis
Source: PLoS One. 2016 Mar 10;11(3):e0150767. doi: 10.1371/journal.pone.0150767 (PMC4786256; doi:10.1371/journal.pone.0150767)
Supplement: S1 Table — (XLSX) [file pone.0150767.s003.xlsx]

## Sheet: Sheet2
Table 1. Characteristics of the 50 women selected for human and bacterial proteomics analysis
	L. crispatus-dominated group (n=7)	L. iners- dominated group (n=11)	Moderate dysbiosis group (n=14)	Severe dysbiosis group (n=18)	p-value1	p-value trend2
Demographics
Median age (range); years	30 [26-36]	32 [26-40]	30 [23-34]	27 [24-30]	0.27	0.07
Marital status: Married	1 (14.3)	0 (0)	0 (0)	0 (0)
Divorced/separated/widowed	2 (28.6)	3 (27.3)	3 (21.4)	1 (5.6)
Never married	4 (57.1)	8 (72.7)	11 (78.6)	17 (94.4)	0.13	0.02
Education:3 No education	2 (28.6)	0 (0)	5 (35.7)	5 (27.8)
Some primary but not completed	2 (28.6)	4 (36.4)	4 (28.6)	9 (50.0)
Completed primary and/or started secondary	3 (42.9)	7 (63.6)	5 (35.7)	4 (22.2)	0.21	0.11
Sexual risk taking
Currently working as sex worker	6 (85.7)	7 (63.6)	12 (85.7)	14 (77.8)	0.62	0.88
Washed inside vagina in last 3 months	5 (71.4)	9 (81.8)	13 (92.9)	17 (94.4)	0.31	0.09
Consistent condom use4	4 (57.1)	2 (22.2)	1 (7.7)	6 (42.9)	0.07	0.7
Median number of vaginal sex acts in past month [IQR]	24 [16-32]	12 [2-24]	12 [3-56]	14 [3-40]	0.52	0.45
Clinical characteristics
Hormonal contraception: Oral contraceptive	0 (0)	1 (9.1)	1 (7.1)	2 (11.1)
Injectable use	2 (28.6)	2 (18.2)	3 (21.4)	7 (38.9)
Implant or IUD	1 (14.3)	1 (9.1)	2 (14.3)	0 (0)
None	4 (57.1)	7 (63.6)	8 (57.1)	9 (50.0)	0.84	0.37
Day of menstrual cycle5: Day 6-11	0 (0)	1 (14.3)	1 (16.7)	2 (25.0)
Day 12-16	0 (0)	3 (42.9)	1 (16.7)	3 (37.5)
Day 17-35	3 (75.0)	2 (28.6)	3 (50.0)	3 (37.5)
Day >35	1 (25.0)	1 (14.3)	1 (16.7)	0 (0)	0.74	0.09
median [IQR]	31 [27-112]	15 [12-33]	19 [16-35]	16 [11-29]	0.21	0.09
Any genitourinary symptoms in last 3 mo	2 (28.6)	2 (18.9)	3 (21.4)	6 (33.3)	0.88	0.58
Genital itching	2 (28.6)	1 (9.1)	3 (21.4)	4 (22.2)	0.77	0.9
Other specific genital complaints6	1 (14.3)	1 (9.1)	3 (21.4)	3 (16.7)	0.95	0.69
Dysuria	0 (0)	0 (0)	1 (7.1)	2 (11.1)	0.86	0.18
Genitourinary symptom on day of sampling	0 (0)	0 (0)	1 (7.1)7	2 (11.1)8	0.86	0.18
Pelvic exam: Abnormal vaginal discharge	1 (14.3)	0 (0)	2 (14.3)	2 (11.1)	0.68	0.76
Abundant cervical mucus	0 (0)	0 (0)	2 (14.3)	0 (0)	0.2	0.85
Antibiotics use during past 14 days	0 (0)	0 (0)	0 (0)	0 (0)	1	1
Laboratory diagnoses
Any viral STI	1 (14.3)	9 (81.8)	12 (85.7)	16 (88.9)	<0.01	<0.01
HIV	1 (14.3)	4 (36.4)	8 (57.1)	10 (55.6)	0.23	0.06
HSV-2	1 (14.3)	9 (81.8)	11 (78.6)	14 (77.8)	0.01	0.02
Any HPV type	0 (0)	2 (18.2)	5 (35.7)	9 (50.0)	0.07	0.01
High risk HPV	0 (0)	2 (18.2)	5 (35.7)	8 (44.4)	0.13	0.02
Bacterial STI at M129: Any	1 (16.7)	4 (50.0)	1 (12.5)	3 (25.0)	0.4	0.76
Treponema pallidum	0 (0)	2 (25.0)	1 (12.5)	2 (16.7)	0.79	0.61
Neisseria gonorrhoeae	0 (0)	1 (12.5)	0 (0)	0 (0)	0.65	0.49
Chlamydia trachomatis	0 (0)	0 (0)	0 (0)	0 (0)	1	1
Trichomonas vaginalis	1 (16.7)	1 (12.5)	0 (0)	1 (8.3)	0.87	0.49
Bacterial vaginosis
Nugent score 0-3	7 (100)	11 (100)	4 (28.6)	0 (0)
Nugent score 4-6	0 (0)	0 (0)	1 (7.1)	0 (0)
Nugent score 7-10	0 (0)	0 (0)	9 (64.3)	18 (100)	<0.01	<0.01
Amsel criteria
Vaginal pH>4.5	4 (57.1)	6 (54.6)	14 (100)	18 (100)	<0.01	<0.01
Positive whiff test on wet mount	0 (0)	0 (0)	2 (14.3)	3 (16.7)	0.5	0.1
Clue cells (>20%) on wet mount	0 (0)	0 (0)	0 (0)	3 (16.7)	0.21	0.06
Other findings on wet mount
Sperm cells	1 (14.3)	0 (0)	0 (0)	2 (11.1)	0.36	0.82
Yeasts	1 (14.3)	1 (9.1)	1 (7.1)	0 (0)	0.42	0.15
White blood cell count: 0/field	7 (100)	8 (72.7)	10 (71.4)	12 (66.7)
1-5/field	0 (0)	3 (27.3)	2 (14.3)	3 (16.7)
>5/field	0 (0)	0(0)	2 (14.3)	3 (16.7)	0.6	0.11
Abnormal cervical cytology10	0 (0)	0 (0)	1 (8.3)	3 (17.7)	0.5	0.09
Cervicovaginal lavage
Median volume in ml [IQR]	5.5 [5.2-6.0]	5.3 [5.0-5.5]	5.2 [5.0-5.5]	6.0 [5.5-6.0]	0.09	0.1
Dipstick: Blood
Negative or Trace (+/-)	0 (0)	1 (9.1)	4 (28.6)	6 (33.3)
Small or Moderate (+/++)	6 (85.7)	8 (72.7)	6 (42.9)	8 (44.4)
Large (+++)	1 (14.3)	2 (18.2)	4 (28.6)	4 (22.2)	0.4	0.32
Dipstick: Leukocytes
Negative or Trace (+/-)	1 (14.3)	0 (0)	1 (7.1)	2 (11.1)
Small or Moderate (+/++)	5 (71.4)	10 (90.9)	11 (78.6)	8 (44.4)
Large (+++)	1 (14.3)	1 (9.1)	2 (14.3)	8 (44.4)	0.15	0.11
Legend: Characteristics of participants as published before in Borgdorff H et al, Mucosal Immunol. 2015; doi: 10.1038/mi.2015.86. Cells represent number and percentage unless stated otherwise. 1Two-sided Kruskal Wallis test for continuous data and Fishers’ exact test for categorical data. 2Trends from L. crispatus-dominated group to severly dysbiotic group (using 'nptrend' in STATA). 3Assessed at…
