# Supplementary material for: Unique Insights in the Cervicovaginal Lactobacillus iners and L. crispatus Proteomes and Their Associations with Microbiota Dysbiosis
Source: PLoS One. 2016 Mar 10;11(3):e0150767. doi: 10.1371/journal.pone.0150767 (PMC4786256; doi:10.1371/journal.pone.0150767)
Supplement: S2 Table — (XLSX) [file pone.0150767.s004.xlsx]

## Sheet: Sheet1
Supplementary table 2. Reference databases used for peptide identification by Mascot (version 2.3.02, Matrix Science, London, UK) search engine.
Dataset 1: Human	Dataset 2: non-lactobacillus vaginal bacterial proteins	Dataset 3: all reference sequences of the following vaginal lactobacilli
version February 2014	NCBI, 26-28 March 2013	NCBI, 14 January 2016
UniProt reviewed, 20,276 sequences	Atopobium vaginae DSM 15829 RefSeq Genome	Lactobacillus crispatus
	Candida albicans WO-1	Lactobacillus iners
	Candida glabrata CBS 138	Lactobacillus jensenii
	Chlamydia trachomatis 434/Bu RefSeq Genome	Lactobacillus gasseri
	Clostridium perfringens ATCC 13124 RefSeq Genome	Lacobacillus vaginalis
	Dialister micraerophilus DSM 19965 RefSeq Genome	'Lactobacillus multispecies'
	Gardnerella vaginalis 409-05
	Gardnerella vaginalis ATCC 14019
	Gardnerella vaginalis HMP9231
	Megasphaera elsdenii DSM 20460
	Megasphaera sp. UPII 199-6 RefSeq Genome
	Mobiluncus mulieris ATCC 35239 RefSeq Genome
	Mycoplasma hominis str. PG21.
	Neisseria gonorrhoeae NCCP11945 RefSeq Genome
	Parvimonas micra ATCC 33270 RefSeq Genome
	Porphyromonas asaccharolytica DSM 20707 RefSeq Genome
	Porphyromonas uenonis 60-3 RefSeq Genome
	Prevotella amnii CRIS 21A-A RefSeq Genome
	Prevotella bivia DSM 20514 RefSeq Genome
	Prevotella disiens FB035-09AN RefSeq Genome
	Prevotella timonensis CRIS 5C-B1 RefSeq Genome
	Staphylococcus aureus 04-02981 RefSeq Genome
	Streptococcus agalactiae 2603V/R RefSeq Genome
	Streptococcus pyogenes MGAS10750 RefSeq Genome
	Veillonella atypica KON RefSeq Genome
	Veillonella parvula DSM 2008 RefSeq Genome
	Escherichia coli str. K-12 substr. MG1655 RefSeq Genome
	Escherichia coli UTI89
	Trichomonas vaginalis G3
